# Supplementary material for: Gold-Based Metal Drugs as Inhibitors of Coronavirus Proteins: The Inhibition of SARS-CoV-2 Main Protease by Auranofin and Its Analogs
Source: Biomolecules. 2022 Nov 11;12(11):1675. doi: 10.3390/biom12111675 (PMC9687241; doi:10.3390/biom12111675)
Supplement: Supplementary file 1 [file biomolecules-12-01675-s001.zip]

Archive with 1 entries (1 files):
- biomolecules-1978604-supplementary.pdf
